# Supplementary material for: Household crowding and mortality before and during the COVID-19 pandemic among adults: Findings from longitudinal population surveillance data in rural and peri-urban settings in Limpopo, South Africa
Source: Popul Health Metr. 2025 Oct 30;23(Suppl 2):60. doi: 10.1186/s12963-025-00391-z (PMC12573891; doi:10.1186/s12963-025-00391-z)
Supplement: Supplementary file 1 — Supplementary material 1 [file 12963_2025_391_MOESM1_ESM.xlsx]

## Sheet: Sheet1
	2015		2016		2017		2018		2019		2020		2021
category	Person-years	Deaths	Person-years	Deaths	Person-years	Deaths	Person-years	Deaths	Person-years	Deaths	Person-years	Deaths	Person-years	Deaths
total	8960	202	9256	203	9350	200	11585	199	25096	525	25205	610	23434	843
Gender
Female	5281	109	5432	101	5471	113	6790	108	14845	272	14927	325	14036	498
Male	3679	93	3824	102	3879	87	4795	91	10251	253	10278	285	9397	345
Age category
40-54	4493	47	4672	56	4679	45	5713	41	12342	114	12288	121	11029	125
55-69	2783	67	2860	52	2904	65	3672	57	8186	171	8207	166	7873	269
70+	1684	88	1724	95	1766	90	2199	101	4569	240	4710	323	4531	449
Household Crowding
Low	2104	33	2196	46	2347	50	3021	57	6452	138	6585	197	6963	281
Medium	3105	74	3272	79	3272	70	4068	74	8887	189	8879	200	8036	285
High	3751	95	3788	78	3731	80	4496	68	9758	198	9741	213	8434	277
Multigenerational households5-24
no	1585	35	1711	45	1841	47	2489	54	5478	144	5681	184	5764	247
yes	7375	167	7545	158	7509	153	9096	145	19618	381	19524	426	17669	596
Multigenerational households25-39
no	2424	44	2591	52	2618	46	3417	63	7522	155	7563	201	8005	272
yes	6536	158	6665	151	6731	154	8168	136	17574	370	17642	409	15428	571
